# Supplementary material for: Kankuamo, a new theraphosid genus from Colombia (Araneae, Mygalomorphae), with a new type of urticating setae and divergent male genitalia
Source: Zookeys. 2016 Jun 29;(601):89–109. doi: 10.3897/zookeys.601.7704 (PMC4978081; doi:10.3897/zookeys.601.7704)
Supplement: XML Treatment for Kankuamo [file zookeys.601.7704-treatment1.xml]

<!DOCTYPE tp:taxon-treatment
  PUBLIC "-//TaxonX//DTD Taxonomic Treatment Publishing DTD v0 20100105//EN" "tax-treatment-NSO.dtd">
<tp:taxon-treatment xmlns:tp="http://www.plazi.org/taxpub"><tp:treatment-meta><kwd-group><label>Taxon classification</label><kwd><named-content content-type="kingdom">Animalia</named-content></kwd><kwd><named-content content-type="order">Araneae</named-content></kwd><kwd><named-content content-type="family">Theraphosidae</named-content></kwd></kwd-group><mixed-citation publication-type="journal"><person-group><name><surname>Perafán</surname><given-names>Carlos</given-names></name><name><surname>Galvis</surname><given-names>William</given-names></name><name><surname>Gutiérrez</surname><given-names>Miguel</given-names></name><name><surname>Pérez-Miles</surname><given-names>Fernando</given-names></name></person-group><article-title><italic><tp:taxon-name><tp:taxon-name-part taxon-name-part-type="genus">Kankuamo</tp:taxon-name-part></tp:taxon-name></italic>, a new theraphosid genus from Colombia (<tp:taxon-name><tp:taxon-name-part taxon-name-part-type="order">Araneae</tp:taxon-name-part></tp:taxon-name>, <tp:taxon-name><tp:taxon-name-part taxon-name-part-type="suborder">Mygalomorphae</tp:taxon-name-part></tp:taxon-name>), with a new type of urticating setae and divergent male genitalia</article-title><source>Zookeys</source><day>29</day><month>6</month><year>2016</year><volume>2016</volume><issue>601</issue><fpage>89</fpage><lpage>109</lpage><pub-id pub-id-type="doi">10.3897/zookeys.601.7704</pub-id></mixed-citation></tp:treatment-meta><tp:nomenclature><tp:taxon-name>
            <tp:taxon-name-part taxon-name-part-type="genus">Kankuamo</tp:taxon-name-part>
            <object-id xmlns:xlink="http://www.w3.org/1999/xlink" content-type="zoobank" xlink:type="simple">http://zoobank.org/622CB9E5-59D1-4E45-A5CE-21F5248CF9EF</object-id>
          </tp:taxon-name><tp:taxon-authority>Perafán, Galvis &amp; Pérez-Miles</tp:taxon-authority><tp:taxon-status xmlns:xlink="http://www.w3.org/1999/xlink" xlink:type="simple">gen. n.</tp:taxon-status></tp:nomenclature><tp:treatment-sec sec-type="type species"><title>Type species.</title><p>
            <italic><tp:taxon-name><tp:taxon-name-part taxon-name-part-type="genus">Kankuamo</tp:taxon-name-part> <tp:taxon-name-part taxon-name-part-type="species">marquezi</tp:taxon-name-part></tp:taxon-name></italic> Perafán, Galvis &amp; Gutiérrez, sp. n.</p></tp:treatment-sec><tp:treatment-sec sec-type="diagnosis"><title>Diagnosis.</title><p>Differs from all previously known genera of <tp:taxon-name><tp:taxon-name-part taxon-name-part-type="family">Theraphosidae</tp:taxon-name-part></tp:taxon-name> by having a distinct type of urticating setae (Fig. <xref ref-type="fig" rid="F2">2</xref>, see description below), mainly characterized by having a small distal patch of lanceolated barbs arranged in reversed direction, regarding the main barbs, oriented with their tips towards the penetration tip (Fig. <xref ref-type="fig" rid="F2">2B</xref>). Male differs additionally from other genera by having a curved sub-conical palpal bulb with many conspicuous keels distributed throughout the majority of the subtegulum and embolus, especially developed on the dorsal and prolateral faces, most of them with serrated edges (Fig. <xref ref-type="fig" rid="F3">3E–3I</xref>). <abbrev xmlns:xlink="http://www.w3.org/1999/xlink" xlink:title="prolateral superior keel" xlink:type="simple">PSK</abbrev>, <abbrev xmlns:xlink="http://www.w3.org/1999/xlink" xlink:title="accessory keels" xlink:type="simple">AcK</abbrev>, <abbrev xmlns:xlink="http://www.w3.org/1999/xlink" xlink:title="prolateral inferior keel" xlink:type="simple">PIK</abbrev>, <abbrev xmlns:xlink="http://www.w3.org/1999/xlink" xlink:title="apical keel" xlink:type="simple">AK</abbrev> and <abbrev xmlns:xlink="http://www.w3.org/1999/xlink" xlink:title="subapical keel" xlink:type="simple">SAK</abbrev> present (<italic>sensu</italic> <xref ref-type="bibr" rid="B1">Bertani 2000</xref>), additionally dorsal keels (<abbrev xmlns:xlink="http://www.w3.org/1999/xlink" xlink:title="dorsal keels" xlink:type="simple">DKs</abbrev>) and supra-accessory keels (<abbrev xmlns:xlink="http://www.w3.org/1999/xlink" xlink:title="supra-accessory keels" xlink:type="simple">SpAcK</abbrev>). Tibial apophysis on leg I absent (Fig. <xref ref-type="fig" rid="F3">3D</xref>). Females differ by having spermathecae with a single notched receptacle, with two granulated lobes, and several irregular sclerotized longitudinal striations (Fig. <xref ref-type="fig" rid="F3">3D</xref>).</p><fig id="F2" position="float" orientation="portrait"><label>Figure 2.</label><caption><p>
          <italic><tp:taxon-name><tp:taxon-name-part taxon-name-part-type="genus">Kankuamo</tp:taxon-name-part></tp:taxon-name></italic> gen. n., urticating setae type VII. <bold>A</bold> Distal apex, white arrow indicates patch of lanceolated reversed barbs, grey arrow indicates penetrating tip <bold>B</bold> patch of lanceolated reversed barbs <bold>C</bold> main barbs on distal area <bold>D</bold> main barbs on medial area <bold>E</bold> basal end and detail of main barbs on basal area, white arrow indicates the attachment stalk with the abdomen <bold>F–G</bold> abdomen, dorsal surface, showing setae attachment points, white arrow indicates urticating setae. Scale bars: <bold>A</bold>, <bold>F</bold> = 50 µm; <bold>B</bold>, <bold>E</bold> = 10 µm; <bold>C</bold>, <bold>D</bold> = 20 µm; <bold>E</bold> = 200 µm.</p></caption><graphic xmlns:xlink="http://www.w3.org/1999/xlink" xlink:href="zookeys-601-089-g002.jpg" position="float" orientation="portrait" xlink:type="simple" id="oo_94034.jpg"/></fig><fig id="F3" position="float" orientation="portrait"><label>Figure 3.</label><caption><p>
          <italic><tp:taxon-name><tp:taxon-name-part taxon-name-part-type="genus">Kankuamo</tp:taxon-name-part> <tp:taxon-name-part taxon-name-part-type="species">marquezi</tp:taxon-name-part></tp:taxon-name></italic> gen. n., sp. n., male. <bold>A</bold> Cephalothorax <bold>B</bold> labium and maxillae <bold>C</bold> right palpal bulb, ventro-prolateral view <bold>D</bold> tibia I in ventral view, showing absence of apophysis <bold>E-I</bold> left palpal bulb: <bold>E</bold> dorsal view <bold>F</bold> retrolateral view <bold>G</bold> prolateral view <bold>H-I</bold> detail of apex. <abbrev xmlns:xlink="http://www.w3.org/1999/xlink" xlink:type="simple">AcK<def><p> = accessory keels</p></def></abbrev>, <abbrev xmlns:xlink="http://www.w3.org/1999/xlink" xlink:type="simple">AK<def><p> = apical keel</p></def></abbrev>, <abbrev xmlns:xlink="http://www.w3.org/1999/xlink" xlink:type="simple">DKs<def><p> = dorsal keels</p></def></abbrev>, <abbrev xmlns:xlink="http://www.w3.org/1999/xlink" xlink:type="simple">PIK<def><p> = prolateral inferior keel</p></def></abbrev>, <abbrev xmlns:xlink="http://www.w3.org/1999/xlink" xlink:type="simple">PSK<def><p> = prolateral superior keel</p></def></abbrev>, <abbrev xmlns:xlink="http://www.w3.org/1999/xlink" xlink:type="simple">SAK<def><p> = sub-apical keel</p></def></abbrev>, <abbrev xmlns:xlink="http://www.w3.org/1999/xlink" xlink:type="simple">SpAcK<def><p> = supra-accessory keels</p></def></abbrev>. Scale bars: <bold>C</bold>, <bold>D</bold> and <bold>E</bold>, <bold>F</bold>, <bold>G</bold> = 1 mm.</p></caption><graphic xmlns:xlink="http://www.w3.org/1999/xlink" xlink:href="zookeys-601-089-g003.jpg" position="float" orientation="portrait" xlink:type="simple" id="oo_94035.jpg"/></fig></tp:treatment-sec><tp:treatment-sec sec-type="etymology"><title>Etymology.</title><p>
            <italic><tp:taxon-name><tp:taxon-name-part taxon-name-part-type="genus">Kankuamo</tp:taxon-name-part></tp:taxon-name></italic> is a noun in apposition and refers to the indigenous people of the Chibcha family from the Caribbean region of Colombia, which inhabits the eastern slope of the Sierra Nevada de Santa Marta, whose language and culture are at endangered. <italic><tp:taxon-name><tp:taxon-name-part taxon-name-part-type="genus">Kankuamo</tp:taxon-name-part></tp:taxon-name></italic> gender is neuter.</p></tp:treatment-sec><tp:treatment-sec sec-type="description"><title>Description.</title><p>See description of the type species.</p></tp:treatment-sec><tp:treatment-sec sec-type="distribution"><title>Distribution.</title><p>Only known from its type locality, Vereda San Lorenzo, Corregimiento Minca, Santa Marta, Magdalena, Colombia, <named-content xmlns:xlink="http://www.w3.org/1999/xlink" content-type="dwc:verbatimCoordinates" xlink:type="simple"><named-content content-type="geo-json" specific-use="{&#34;type&#34;:&#34;Point&#34;,&#34;coordinates&#34;:[-74.05,11.1]}" xlink:type="simple">11.1 N, -74.05 W</named-content></named-content> (Fig. <xref ref-type="fig" rid="F7">7</xref>).</p></tp:treatment-sec><tp:treatment-sec sec-type="discussion"><title>Discussion.</title><p>
            <bold>Morphology.</bold> <italic><tp:taxon-name><tp:taxon-name-part taxon-name-part-type="genus">Kankuamo</tp:taxon-name-part></tp:taxon-name></italic> gen. n. clearly presents the diagnostic characters of the subfamily <tp:taxon-name><tp:taxon-name-part taxon-name-part-type="subfamily">Theraphosinae</tp:taxon-name-part></tp:taxon-name> (<tp:taxon-name><tp:taxon-name-part taxon-name-part-type="family">Theraphosidae</tp:taxon-name-part></tp:taxon-name>): male palpal bulb with large and extended subtegulum, and numerous developed keels; legs spinose, with normal scopulae on tarsi and presence of abdominal urticating setae (Figs <xref ref-type="fig" rid="F2">2</xref>–<xref ref-type="fig" rid="F6">6</xref>). However, this <!--PageBreak--><!--PageBreak-->new genus differs dramatically from all previously known genera by their novel urticating setae type and the detailed morphology of male palpal bulb, making it difficult to establish their phylogenetic affinities. The general shape of the palpal bulb resembles approximately those of the genus <italic><tp:taxon-name><tp:taxon-name-part taxon-name-part-type="genus">Ami</tp:taxon-name-part></tp:taxon-name></italic> Pérez-Miles, 2008 (mainly <italic><tp:taxon-name><tp:taxon-name-part taxon-name-part-type="genus">Ami</tp:taxon-name-part> <tp:taxon-name-part taxon-name-part-type="species">bladesi</tp:taxon-name-part></tp:taxon-name></italic> Pérez-Miles, Gabriel and Gallon, 2008 and <italic><tp:taxon-name><tp:taxon-name-part taxon-name-part-type="genus">Ami</tp:taxon-name-part> <tp:taxon-name-part taxon-name-part-type="species">weinmanni</tp:taxon-name-part></tp:taxon-name></italic> Pérez-Miles, 2008), but with the subtegulum more elongated in <italic><tp:taxon-name><tp:taxon-name-part taxon-name-part-type="genus">Kankuamo</tp:taxon-name-part></tp:taxon-name></italic> gen n. (Fig. <xref ref-type="fig" rid="F3">3G</xref>). However, the transverse arrangement of bulb keels is also superficially similar to those of some <italic><tp:taxon-name><tp:taxon-name-part taxon-name-part-type="genus">Acanthoscurria</tp:taxon-name-part></tp:taxon-name></italic> Ausserer, 1871, or to the ring shaped keel of <italic><tp:taxon-name><tp:taxon-name-part taxon-name-part-type="genus">Hapalopus</tp:taxon-name-part></tp:taxon-name></italic> Ausserer, 1875. Numerous distal keels are also known in other genera such as <italic><tp:taxon-name><tp:taxon-name-part taxon-name-part-type="genus">Lasiodora</tp:taxon-name-part></tp:taxon-name></italic> C.L. Koch, 1850, <italic><tp:taxon-name><tp:taxon-name-part taxon-name-part-type="genus">Nhandu</tp:taxon-name-part></tp:taxon-name></italic> Lucas, 1983 and <italic><tp:taxon-name><tp:taxon-name-part taxon-name-part-type="genus">Vitalius</tp:taxon-name-part></tp:taxon-name></italic> Lucas, Silva and Bertani, 1993, but the higher number of keels in <italic><tp:taxon-name><tp:taxon-name-part taxon-name-part-type="genus">Kankuamo</tp:taxon-name-part></tp:taxon-name></italic> gen. n. easily distinguish it from all those and other remaining genera in <tp:taxon-name><tp:taxon-name-part taxon-name-part-type="subfamily">Theraphosinae</tp:taxon-name-part></tp:taxon-name>. Furthermore, the high number of keels make difficult to establish homology with those of the family as <xref ref-type="bibr" rid="B1">Bertani (2000)</xref> suggested. Considering the extension and positional similarity we tentatively propose the presence of <abbrev xmlns:xlink="http://www.w3.org/1999/xlink" xlink:title="prolateral superior keel" xlink:type="simple">PSK</abbrev>, <!--PageBreak--><abbrev xmlns:xlink="http://www.w3.org/1999/xlink" xlink:title="accessory keels" xlink:type="simple">AcK</abbrev>, <abbrev xmlns:xlink="http://www.w3.org/1999/xlink" xlink:title="prolateral inferior keel" xlink:type="simple">PIK</abbrev>, <abbrev xmlns:xlink="http://www.w3.org/1999/xlink" xlink:title="apical keel" xlink:type="simple">AK</abbrev>, and <abbrev xmlns:xlink="http://www.w3.org/1999/xlink" xlink:title="subapical keel" xlink:type="simple">SAK</abbrev>, and we also propose the name supra-accessory keels (<abbrev xmlns:xlink="http://www.w3.org/1999/xlink" xlink:title="supra-accessory keels" xlink:type="simple">SpAcK</abbrev>) for those placed on proximal subtegulum (Fig. <xref ref-type="fig" rid="F3">3H</xref>, <xref ref-type="fig" rid="F3">3I</xref>) and dorsal keels (<abbrev xmlns:xlink="http://www.w3.org/1999/xlink" xlink:title="dorsal keels" xlink:type="simple">DKs</abbrev>) for those placed principally on dorsal face (Fig. <xref ref-type="fig" rid="F3">3E–3G</xref>). The absence of tibial apophysis is shared with <italic><tp:taxon-name><tp:taxon-name-part taxon-name-part-type="genus">Agnostopelma</tp:taxon-name-part></tp:taxon-name></italic> Pérez-Miles and Weinmann, 2010; <italic><tp:taxon-name><tp:taxon-name-part taxon-name-part-type="genus">Aguapanela</tp:taxon-name-part></tp:taxon-name></italic> Perafán, Cifuentes and Estrada, 2015; <italic><tp:taxon-name><tp:taxon-name-part taxon-name-part-type="genus">Metriopelma</tp:taxon-name-part></tp:taxon-name></italic> Becker, 1878; <italic><tp:taxon-name><tp:taxon-name-part taxon-name-part-type="genus">Nhandu</tp:taxon-name-part></tp:taxon-name></italic>; <italic><tp:taxon-name><tp:taxon-name-part taxon-name-part-type="genus">Sericopelma</tp:taxon-name-part></tp:taxon-name></italic> Ausserer, 1875 and <italic><tp:taxon-name><tp:taxon-name-part taxon-name-part-type="genus">Theraphosa</tp:taxon-name-part></tp:taxon-name></italic> Thorell, 1870.</p><fig id="F4" position="float" orientation="portrait"><label>Figure 4.</label><caption><p>
          <italic><tp:taxon-name><tp:taxon-name-part taxon-name-part-type="genus">Kankuamo</tp:taxon-name-part> <tp:taxon-name-part taxon-name-part-type="species">marquezi</tp:taxon-name-part></tp:taxon-name></italic> gen. n., sp. n., male, dorsal view of <italic>habitus</italic>. Scale bar = 1 cm.</p></caption><graphic xmlns:xlink="http://www.w3.org/1999/xlink" xlink:href="zookeys-601-089-g004.jpg" position="float" orientation="portrait" xlink:type="simple" id="oo_94036.jpg"/></fig><fig id="F5" position="float" orientation="portrait"><label>Figure 5.</label><caption><p>
          <italic><tp:taxon-name><tp:taxon-name-part taxon-name-part-type="genus">Kankuamo</tp:taxon-name-part> <tp:taxon-name-part taxon-name-part-type="species">marquezi</tp:taxon-name-part></tp:taxon-name></italic> gen. n., sp. n., female. <bold>A</bold> Cephalothorax <bold>B</bold> labium and maxillae ventral <bold>C</bold> sternum <bold>D</bold> spermathecae, dorsal view <bold>E–F</bold> legs tarsi in ventral view <bold>E</bold> tarsus I <bold>F</bold> tarsus IV, arrow indicates distal rhomboidal group of conical setae. Scale bar = 1 mm.</p></caption><graphic xmlns:xlink="http://www.w3.org/1999/xlink" xlink:href="zookeys-601-089-g005.jpg" position="float" orientation="portrait" xlink:type="simple" id="oo_94037.jpg"/></fig><fig id="F6" position="float" orientation="portrait"><label>Figure 6.</label><caption><p>
          <italic><tp:taxon-name><tp:taxon-name-part taxon-name-part-type="genus">Kankuamo</tp:taxon-name-part> <tp:taxon-name-part taxon-name-part-type="species">marquezi</tp:taxon-name-part></tp:taxon-name></italic> gen. n., sp. n., female, dorsal view of <italic>habitus</italic>. Scale bar = 1 cm.</p></caption><graphic xmlns:xlink="http://www.w3.org/1999/xlink" xlink:href="zookeys-601-089-g006.jpg" position="float" orientation="portrait" xlink:type="simple" id="oo_94038.jpg"/></fig><fig id="F7" position="float" orientation="portrait"><label>Figure 7.</label><caption><p>
          <bold>A</bold> Map of northern Colombia showing the distribution of <italic><tp:taxon-name><tp:taxon-name-part taxon-name-part-type="genus">Kankuamo</tp:taxon-name-part> <tp:taxon-name-part taxon-name-part-type="species">marquezi</tp:taxon-name-part></tp:taxon-name></italic> gen. n., sp. n. <bold>B</bold> habitat of <italic><tp:taxon-name><tp:taxon-name-part taxon-name-part-type="genus">Kankuamo</tp:taxon-name-part> <tp:taxon-name-part taxon-name-part-type="species">marquezi</tp:taxon-name-part></tp:taxon-name></italic>, Cuchilla San Lorenzo, Sierra Nevada de Santa Marta.</p></caption><graphic xmlns:xlink="http://www.w3.org/1999/xlink" xlink:href="zookeys-601-089-g007.jpg" position="float" orientation="portrait" xlink:type="simple" id="oo_94039.jpg"/></fig><p>The spermathecae of <italic><tp:taxon-name><tp:taxon-name-part taxon-name-part-type="genus">Kankuamo</tp:taxon-name-part></tp:taxon-name></italic> gen. n. are similar to those of <tp:taxon-name><tp:taxon-name-part taxon-name-part-type="subfamily">Theraphosinae</tp:taxon-name-part></tp:taxon-name> genera with only one entire receptacle (e.g. <italic><tp:taxon-name><tp:taxon-name-part taxon-name-part-type="genus">Brachypelma</tp:taxon-name-part></tp:taxon-name></italic> Simon, 1891, <italic><tp:taxon-name><tp:taxon-name-part taxon-name-part-type="genus">Megaphobema</tp:taxon-name-part></tp:taxon-name></italic> Pocock, 1901, <italic><tp:taxon-name><tp:taxon-name-part taxon-name-part-type="genus">Mygalarachne</tp:taxon-name-part></tp:taxon-name></italic> Ausserer 1871, <italic><tp:taxon-name><tp:taxon-name-part taxon-name-part-type="genus">Sericopelma</tp:taxon-name-part></tp:taxon-name></italic> Ausserer, 1875, <italic><tp:taxon-name><tp:taxon-name-part taxon-name-part-type="genus">Theraphosa</tp:taxon-name-part></tp:taxon-name></italic> Thorell, 1870), but notched and longitudinally striated (Fig. <xref ref-type="fig" rid="F5">5D</xref>).</p><p>Accordingly, <italic><tp:taxon-name><tp:taxon-name-part taxon-name-part-type="genus">Kankuamo</tp:taxon-name-part></tp:taxon-name></italic> gen. n. clearly differs from all genera of <tp:taxon-name><tp:taxon-name-part taxon-name-part-type="family">Theraphosidae</tp:taxon-name-part></tp:taxon-name> known by the urticating setae type and male palpal bulb characters.</p></tp:treatment-sec><tp:treatment-sec sec-type="Cladistic relationship"><title>Cladistic relationship.</title><p>A search using equal weights found 171 most parsimonious tress and the strict consensus of these did not provide any resolution. Search with implied weighting and different concavity indices (<abbrev xmlns:xlink="http://www.w3.org/1999/xlink" xlink:title="concavity constant" xlink:type="simple">k</abbrev> = 3 to 12) found between 3 and 10 shortest trees. The strict consensus of each of these tress recovered different topologies, but between <abbrev xmlns:xlink="http://www.w3.org/1999/xlink" xlink:title="concavity constant" xlink:type="simple">k</abbrev> = 8 and <abbrev xmlns:xlink="http://www.w3.org/1999/xlink" xlink:title="concavity constant" xlink:type="simple">k</abbrev> = 12 the topology of strict consensus did not vary, for this reason we have selected this topology to test <italic><tp:taxon-name><tp:taxon-name-part taxon-name-part-type="genus">Kankuamo</tp:taxon-name-part></tp:taxon-name></italic> gen. n. affinities (Fig. <xref ref-type="fig" rid="F1">1</xref>). It is noted that this new phylogeny analysis of <tp:taxon-name><tp:taxon-name-part taxon-name-part-type="subfamily">Theraphosinae</tp:taxon-name-part></tp:taxon-name> is an incomplete analysis including only half of the <tp:taxon-name><tp:taxon-name-part taxon-name-part-type="subfamily">Theraphosinae</tp:taxon-name-part></tp:taxon-name> genera and relatively few characters.</p><p>
            <italic><tp:taxon-name><tp:taxon-name-part taxon-name-part-type="genus">Kankuamo</tp:taxon-name-part></tp:taxon-name></italic> gen. n. was resolved as the sister group of <italic><tp:taxon-name><tp:taxon-name-part taxon-name-part-type="genus">Metriopelma</tp:taxon-name-part></tp:taxon-name></italic>, supported by the character “femur IV without retrolateral scopula”. Both genera also share the lack of the apophysis on males and a spermathecae with seminal receptacles completely fused. <italic><tp:taxon-name><tp:taxon-name-part taxon-name-part-type="genus">Kankuamo</tp:taxon-name-part></tp:taxon-name></italic> gen .n. presents a reversion to state (0) on character 16 “absence the urticating setae type I”, a parallelism of the state (1) on character 31 “presence the accessory keels under prolateral inferior keel” and an autapomorphic character “presence of urticating setae type VII”.</p><p>
            <italic><tp:taxon-name><tp:taxon-name-part taxon-name-part-type="genus">Kankuamo</tp:taxon-name-part></tp:taxon-name></italic> gen. n. and <italic><tp:taxon-name><tp:taxon-name-part taxon-name-part-type="genus">Metriopelma</tp:taxon-name-part></tp:taxon-name></italic> were resolved as sister genera within the largest clade of our selected topology. The relationship of <italic><tp:taxon-name><tp:taxon-name-part taxon-name-part-type="genus">Kankuamo</tp:taxon-name-part></tp:taxon-name></italic> gen. n. + <italic><tp:taxon-name><tp:taxon-name-part taxon-name-part-type="genus">Metriopelma</tp:taxon-name-part></tp:taxon-name></italic> as the sister group of the clade (<italic><tp:taxon-name><tp:taxon-name-part taxon-name-part-type="genus">Theraphosa</tp:taxon-name-part></tp:taxon-name></italic> (<italic><tp:taxon-name><tp:taxon-name-part taxon-name-part-type="genus">Sericopelma</tp:taxon-name-part></tp:taxon-name></italic> (<italic><tp:taxon-name><tp:taxon-name-part taxon-name-part-type="genus">Brachypelma</tp:taxon-name-part></tp:taxon-name></italic> (<italic><tp:taxon-name><tp:taxon-name-part taxon-name-part-type="genus">Megaphobema</tp:taxon-name-part></tp:taxon-name></italic> (<italic><tp:taxon-name><tp:taxon-name-part taxon-name-part-type="genus">Xenesthis</tp:taxon-name-part></tp:taxon-name><tp:taxon-name><tp:taxon-name-part taxon-name-part-type="genus">Pamphobeteus</tp:taxon-name-part></tp:taxon-name></italic>) (<italic><tp:taxon-name><tp:taxon-name-part taxon-name-part-type="genus">Sphaerobothria</tp:taxon-name-part></tp:taxon-name></italic> (<italic><tp:taxon-name><tp:taxon-name-part taxon-name-part-type="genus">Phormictopus</tp:taxon-name-part></tp:taxon-name></italic> (<italic><tp:taxon-name><tp:taxon-name-part taxon-name-part-type="genus">Cyrtopholis</tp:taxon-name-part></tp:taxon-name><tp:taxon-name><tp:taxon-name-part taxon-name-part-type="genus">Acanthoscurria</tp:taxon-name-part></tp:taxon-name></italic>))))))) is supported by “absence of retrolateral keel” and “absence of sub-apical keel”, with some homoplasies. The <italic><tp:taxon-name><tp:taxon-name-part taxon-name-part-type="genus">Theraphosa</tp:taxon-name-part></tp:taxon-name></italic> clade is supported by two synapomorphies “apical region of palpal bulb with cancave-convex aspect” and “apical keel very long”.</p></tp:treatment-sec><tp:treatment-sec><!--Section generated to contain objects referenced in tp:taxon-treatment.--><fig id="F1" position="float" orientation="portrait"><label>Figure 1.</label><caption><p>Preferred phylogeny of <tp:taxon-name><tp:taxon-name-part taxon-name-part-type="subfamily">Theraphosinae</tp:taxon-name-part></tp:taxon-name>. Strict consensus of three trees (maximum parsimony, heuristic search and implied weighting <abbrev xmlns:xlink="http://www.w3.org/1999/xlink" xlink:title="concavity constant" xlink:type="simple">k</abbrev> = 8, L = 127; Ci = 36; Ri = 64). Black and white circles represent homologous and homoplastic characters, respectively.</p></caption><graphic xmlns:xlink="http://www.w3.org/1999/xlink" xlink:href="zookeys-601-089-g001.jpg" position="float" orientation="portrait" xlink:type="simple" id="oo_94033.jpg"/></fig></tp:treatment-sec><ref-list><ref id="B1"><mixed-citation xmlns:xlink="http://www.w3.org/1999/xlink" xlink:type="simple">
          <person-group><name name-style="western"><surname>Bertani</surname><given-names>R</given-names></name></person-group> (<year>2000</year>) <article-title>Male palpal bulbs and homologous features in <tp:taxon-name><tp:taxon-name-part taxon-name-part-type="subfamily">Theraphosinae</tp:taxon-name-part></tp:taxon-name> (<tp:taxon-name><tp:taxon-name-part taxon-name-part-type="order">Araneae</tp:taxon-name-part></tp:taxon-name>, <tp:taxon-name><tp:taxon-name-part taxon-name-part-type="family">Theraphosidae</tp:taxon-name-part></tp:taxon-name>).</article-title> <source>Journal of Arachnology</source> <volume>28</volume>: <fpage>29</fpage>–<lpage>42</lpage>. doi: <ext-link xlink:type="simple" ext-link-type="doi" xlink:href="10.1636/0161-8202(2000)028[0029:MPBAHF]2.0.CO;2">10.1636/0161-8202(2000)028[0029:MPBAHF]2.0.CO;2</ext-link></mixed-citation></ref></ref-list></tp:taxon-treatment>
